# Supplementary material for: Studies on Autophagy and Apoptosis of Fibrosarcoma HT-1080 Cells Mediated by Chalcone with Indole Moiety
Source: Int J Mol Sci. 2024 Jun 1;25(11):6100. doi: 10.3390/ijms25116100 (PMC11172467; doi:10.3390/ijms25116100)
Supplement: Supplementary file 1 [file ijms-25-06100-s001.zip]

Archive with 1 entries (1 files):
- ijms-2988700-supplementary.pdf
